# Supplementary material for: A genome-wide association study identifies a novel East Asian–specific locus for dementia with Lewy bodies in Japanese subjects
Source: Mol Med. 2025 Mar 6;31:87. doi: 10.1186/s10020-025-01115-7 (PMC11884146; doi:10.1186/s10020-025-01115-7)
Supplement: Supplementary file 1 — Additional file 1: Table S1. Candidate DLB susceptibility loci identified in Japanese GWAS [file 10020_2025_1115_MOESM1_ESM.xlsx]

## Sheet: Sheet1
Table S1. Candidate DLB susceptibility loci identified in Japanese GWAS
Chr	Position (hg19)	dbSNP ID	A1	A2	OR	95% CI	P	Minor allele frequency (MAF)			Annotated gene†	Closest TSS gene	Location	Invader PCR assay
								All	Case	NC				Number of subjects	Number of mismatching genotypes	Concordance rate (%)
2	205106145	rs74866774	T	C	2.37	1.70-3.32	3.95e-07	0.06	0.11	0.06	NRP2	PARD3B	intergenic	376	5	98.6
3	21085816	rs117975786	G	C	3.07	1.98-4.77	6.01e-07	0.02	0.06	0.02	NA	NA	intergenic	884	837	5.3
3	160277426	rs190336540	G	C	3.78	2.25-6.35	5.19e-07	0.01	0.05	0.01	KPNA4	KPNA4	intronic	853	226	73.5
10	12163771	rs138587229	C	G	3.72	2.34-5.93	3.27e-08	0.02	0.06	0.02	DHTKD1	SEC61A2	3' UTR of DHTKD1	376	2	99.4
10	60416481	rs147178120	G	C	3.85	2.26-6.56	7.72e-07	0.01	0.04	0.01	BICC1	BICC1	intronic	858	231	73.1
13	86434564	rs148821268	C	A	3.73	2.21-6.30	8.88e-07	0.01	0.04	0.01	SLITRK6	SLITRK6	intergenic	NA	NA	NA
19	45427125	rs111789331	A	T	2.59	1.97-3.40	6.98e-12	0.1	0.19	0.1	APOE	APOC1P1	intergenic	**	**	**
22	49319028	rs74278798	G	A	3.82	2.27-6.45	5.02e-07	0.02	0.05	0.01	TAFA5	TAFA5	intergenic	NA	NA	NA
† Genes were annotated by using Open Targets (https://www.opentargets.org).
†† We did not perform the accuracy test because this was a known DLB-risk locus.
Chr, chromosome; A1, minor allele; A2, major allele; OR, odds ratio; CI, confidence interval; NA, not assessed; TSS, transcription start site
