# Supplementary material for: A genome-wide association study identifies a novel East Asian–specific locus for dementia with Lewy bodies in Japanese subjects
Source: Mol Med. 2025 Mar 6;31:87. doi: 10.1186/s10020-025-01115-7 (PMC11884146; doi:10.1186/s10020-025-01115-7)
Supplement: Supplementary file 2 — Additional file 2: Table S2. Clinical data used for 2SLS MR analyses [file 10020_2025_1115_MOESM2_ESM.xlsx]

## Sheet: Sheet1
Table S2. Clinical data used for 2SLS MR analyses
Category	Clinical indicators	Median (Min-Max)	Unit	Number of subjects
				Case	Control
Blood components	Leukocyte count	53 (18–175)	102/μL	161	336
Blood components	Platelet count	20.2 (2.3–37.6)	10/μL	161	336
Blood components	Erythrocyte count	445 (278–597)	10/μL	161	336
Blood components	Mean corpuscular hemoglobin	445 (278–597)	pg	161	336
Blood components	Hematocrit volume	40.8 (26.9–53.2)	%	161	336
Blood components	Hemoglobin volume	13.6 (8.9–18.8)	g/dL	161	336
Blood components	Mean cell hemoglobin concentration	33.3 (29–36)	g/dL	161	336
Blood components	Mean corpuscular volume	92 (79–106)	fl	161	336
Blood components	Mean platelet volume	10 (8–13)	fl	161	335
Blood components	Monocyte%	4.9 (0.9–14.1)	%	161	333
Blood components	Lymphocyte%	30.6 (4.7–58.1)	%	161	333
Blood components	Neutrophil%	60.8 (36.7–92.5)	%	161	333
Blood components	Neutrophil count	31.2 (10.3–156.8)	%	161	333
Blood components	Basophil%	0.5 (0.1–2.7)	%	158	327
Blood components	Eosinophil%	2.1 (0.1–16.7)	%	158	332
Anthropometry	BMI	22.31 (12.65–32.45)	kg/m2	154	308
Kidney function	Urea nitrogen	16 (9–64)	mg/dL	162	336
Kidney function	Creatine	0.76 (0.3–5.0)	mg/dL	162	336
Liver function	ALT	18 (7–299)	IU/L	162	336
Liver function	AST	22 (12–245)	IU/L	162	336
Liver function	γ-GT	21 (7–345)	IU/L	162	335
Liver function	Albumin / globulin ratio	1.5 (0.6–2.53)	-	162	336
Liver function	ALP	227 (97–1031)	IU/L	161	336
Liver function	T-BIL	0.7 (0.2–2.5)	mg/dL	161	334
Liver function	I-BIL	0.6 (0.2–1.7)	mg/dL	38	238
Liver function	D-BIL	0.2 (0.08–0.85)	mg/dL	38	238
Liver function	ALB	4.4 (2.8–5.3)	g/dL	162	336
Liver function	Total protein	7.4 (5.7–19.2)	g/dL	162	336
Liver function	ChE	326 (121–1020)	IU/L	51	256
Dyslipidemia	HDL	60 (23–125)	mg/dL	159	329
Dyslipidemia	Triglyceride	103 (28–415)	mg/dL	160	331
Dyslipidemia	Total cholesterol	210 (92–351)	mg/dL	158	333
Serum electrolyte	K	4 (2.9–5.4)	mEq/L	162	334
Serum electrolyte	Na	142 (132–148)	mEq/L	162	334
Serum electrolyte	Cl	106 (94–114)	mEq/L	162	334
Serum electrolyte	Ca	9.5 (7.9–11.2)	mg/dL	161	332
Serum electrolyte	Inorganic phosphorus	3.6 (2.2–5.1)	mg/dL	155	143
Blood glucose levels	HbA1c	5.8 (4.6–11.1)	%	162	332
Blood glucose levels	Glucose	107 (62–254)	mg/dL	45	88
Markers of inflammation	C-reactive protein	0.06 (0.02–8.49)	mg/dL	148	298
Markers of inflammation	Creatine kinase	97 (18–8160)	IU/L	161	332
Markers of thyroid function	FT4	1.07 (0.5–1.6)	ng/dL	158	325
Markers of thyroid function	FT3	2.61 (1.63–3.53)	pg/mL	158	325
Markers of thyroid function	TSH	1.47 (0.02–286.35)	μIU/mL	158	323
BMI, body mass index; ALT, alanine aminotransferase; AST, aspartate transaminase; γ-GT, gamma-glutamyl transpeptidase; ALP, alkaline phosphatase; T-BIL, total bilirubin; I-BIL, indirect bilirubin; D-BIL, direct bilirubin; ALB, albumin; ChE, cholinesterase; HDL, high-density lipoprotein; FT3, free triiodothyronine; FT4, free thyroxine; TSH, thyroid-stimulating hormone
