# Supplementary material for: A genome-wide association study identifies a novel East Asian–specific locus for dementia with Lewy bodies in Japanese subjects
Source: Mol Med. 2025 Mar 6;31:87. doi: 10.1186/s10020-025-01115-7 (PMC11884146; doi:10.1186/s10020-025-01115-7)
Supplement: Supplementary file 3 — Additional file 3: Table S3. Candidate genes identified in gene-based association analysis [file 10020_2025_1115_MOESM3_ESM.xlsx]

## Sheet: Sheet1
Table S3. Candidate genes identified in gene-based association analysis
Candidate gene	Chr	Start	Stop	Zstat	P	PBon†	PFDR ††
SNCA	4	90635250	90769466	4.4561	4.174e-06	0.075683	0.0189197
PVRL2	19	45339432	45402485	4.3779	5.9912e-06	0.108632	0.0217253
APOE	19	45399011	45422650	6.24	2.22e-10	4.0253e-06	0.000306
APOC1	19	45407504	45432606	5.89	1.91e-09	3.46321e-05	4.03342e-06
TOMM40	19	45383826	45416946	5.32	5.07e-08	0.000919292	1.73006e-05
Bold indicates statistical significance.
† Bonferroni-corrected P-value.
†† FDR-corrected P-value.
Chr, chromosome
