# Supplementary material for: A genome-wide association study identifies a novel East Asian–specific locus for dementia with Lewy bodies in Japanese subjects
Source: Mol Med. 2025 Mar 6;31:87. doi: 10.1186/s10020-025-01115-7 (PMC11884146; doi:10.1186/s10020-025-01115-7)
Supplement: Supplementary file 4 — Additional file 4: Table S4. Summary statistics of gene-based tissue-expression analyses for 11 brain tissues [file 10020_2025_1115_MOESM4_ESM.xlsx]

## Sheet: Sheet1
Table S4. Summary statistics of gene-based tissue-expression analyses for 11 brain tissues
Brain tissue	Beta	SE	P	PBon†
Amygdala	0.022	0.008	0.004	0.044
Anterior cingulate cortex BA24	0.016	0.008	0.019	0.209
Caudate basal ganglia	0.021	0.008	0.005	0.055
Cortex	0.013	0.007	0.041	0.451
Frontal cortex BA9	0.012	0.007	0.048	0.528
Hippocampus	0.02	0.008	0.01	0.11
Hypothalamus	0.017	0.009	0.023	0.253
Nucleus accumbens basal ganglia	0.02	0.008	0.006	0.066
Putamen basal ganglia	0.023	0.008	0.003	0.033
Spinal cord cervical C1	0.02	0.009	0.012	0.132
Substantia nigra	0.022	0.009	0.006	0.066
† Bonferroni-corrected P-value.
